# Supplementary material for: Bacteria and Their Antibiotic Resistance Profiles in Ambient Air in Accra, Ghana, February 2020: A Cross-Sectional Study
Source: Trop Med Infect Dis. 2021 Jun 25;6(3):110. doi: 10.3390/tropicalmed6030110 (PMC8293412; doi:10.3390/tropicalmed6030110)
Supplement: Supplementary file 1 [file tropicalmed-06-00110-s001.zip]

Archive with 1 entries (1 files):
- tropicalmed-1191277-supplementary.pdf
